# Supplementary material for: Study on a Process Parameter-Driven Deep Learning Prediction Model for Multi-Physical Fields in Flange Shaft Welding
Source: Materials (Basel). 2026 Mar 4;19(5):995. doi: 10.3390/ma19050995 (PMC12985662; doi:10.3390/ma19050995)
Supplement: Supplementary file 1 [file materials-19-00995-s001.zip]

Archive with 1 entries (1 files):
- materials-4178794-supplementary.xlsx
