# Supplementary material for: Study on a Process Parameter-Driven Deep Learning Prediction Model for Multi-Physical Fields in Flange Shaft Welding
Source: Materials (Basel). 2026 Mar 4;19(5):995. doi: 10.3390/ma19050995 (PMC12985662; doi:10.3390/ma19050995)
Supplement: Supplementary file 1 [file materials-19-00995-s001.zip › materials-4178794-supplementary.xlsx]

## Sheet: DOE取样
Current	Voltage	Speed	Incident Angle	Welding mode
185	21	4	43	[1,0]
170	22	4	46	[1,0]
175	19	3.5	46	[0,1]
175	18	3.5	41	[0,1]
190	20	4.5	42	[1,0]
180	22	4	49	[0,1]
180	19	4	45	[1,0]
175	20	4.5	49	[1,0]
175	22	4	48	[1,0]
185	21	3.5	45	[0,1]
180	21	4	44	[1,0]
175	19	4	43	[0,1]
170	21	5	42	[0,1]
180	19	3	44	[1,0]
185	21	5	49	[1,0]
180	18	5	42	[0,1]
170	21	3	44	[1,0]
185	18	3.5	47	[0,1]
185	20	3.5	42	[0,1]
180	22	4	42	[0,1]
185	19	4	45	[1,0]
185	22	5	46	[0,1]
180	18	3.5	45	[1,0]
175	19	3	46	[1,0]
190	20	4	41	[1,0]
175	20	3.5	43	[0,1]
180	18	4	49	[0,1]
190	20	4.5	48	[0,1]
175	19	3	48	[1,0]
175	22	4.5	42	[1,0]
170	21	3.5	48	[1,0]
175	21	3.5	43	[0,1]
185	22	4.5	46	[0,1]
190	21	3	50	[1,0]
175	20	3	40	[0,1]
175	18	5	46	[1,0]
175	21	4	48	[0,1]
175	20	3.5	41	[1,0]
185	22	4.5	40	[0,1]
170	21	4.5	47	[0,1]
170	20	4	46	[1,0]
175	21	4	50	[0,1]
175	19	3.5	42	[0,1]
185	18	3.5	49	[0,1]
175	18	4.5	41	[0,1]
175	18	4.5	40	[1,0]
190	22	5	50	[1,0]
175	21	3.5	45	[0,1]
190	21	3.5	43	[0,1]
170	21	3.5	43	[0,1]
170	20	4.5	42	[0,1]
175	19	3	41	[0,1]
170	19	4.5	46	[0,1]
185	22	4	47	[0,1]
185	22	4	43	[1,0]
170	20	3	48	[0,1]
175	19	3.5	48	[1,0]
190	20	4	48	[0,1]
180	22	5	43	[0,1]
170	21	5	48	[1,0]
180	19	5	42	[1,0]
170	19	4.5	43	[1,0]
185	19	3.5	46	[0,1]
185	22	3.5	41	[1,0]
180	18	4.5	42	[0,1]
185	20	3.5	49	[0,1]
175	21	3.5	47	[1,0]
180	18	3	41	[0,1]
185	19	4	44	[0,1]
180	22	5	47	[0,1]
175	20	3.5	48	[0,1]
190	21	4	47	[0,1]
175	20	4	44	[0,1]
175	20	4.5	40	[0,1]
180	20	4.5	41	[1,0]
180	21	3	44	[0,1]
170	21	4.5	45	[1,0]
170	22	3.5	44	[0,1]
180	20	4.5	41	[1,0]
180	19	4.5	50	[0,1]
175	19	4.5	40	[1,0]
180	20	4.5	46	[0,1]
190	19	4	49	[0,1]
180	22	4	49	[1,0]
185	18	4.5	45	[1,0]
170	22	4	50	[1,0]
170	20	3.5	45	[1,0]
180	19	4	43	[0,1]
185	21	4.5	42	[1,0]
180	22	3	50	[0,1]
180	22	4.5	41	[1,0]
190	19	3.5	45	[0,1]
175	19	4.5	45	[1,0]
175	21	3.5	49	[1,0]
175	20	4.5	42	[1,0]
175	22	4.5	47	[1,0]
190	22	4.5	40	[1,0]
175	22	4	42	[1,0]
175	22	4	50	[0,1]
190	20	3	46	[0,1]
